# Supplementary material for: Vitrification with Dimethyl Sulfoxide Induces Transcriptomic Alteration of Gene and Transposable Element Expression in Immature Human Oocytes
Source: Genes (Basel). 2023 Jun 8;14(6):1232. doi: 10.3390/genes14061232 (PMC10298107; doi:10.3390/genes14061232)
Supplement: Supplementary file 1 [file genes-14-01232-s001.zip]

Archive with 1 entries (1 files):
- genes-2392878-supplementary.pdf
